# Supplementary material for: Microbiome dataset from a marine recirculating aquaculture system (RAS) for salmon post-smolt production in Norway
Source: Data Brief. 2021 Dec 26;40:107767. doi: 10.1016/j.dib.2021.107767 (PMC8718742; doi:10.1016/j.dib.2021.107767)
Supplement: Supplementary file 1 [file mmc1.zip]

Archive with 1 entries (1 files):
- RAW DATA AMPLICON MARIN RAS CSV.csv
