# Supplementary material for: Microbiome dataset from a marine recirculating aquaculture system (RAS) for salmon post-smolt production in Norway
Source: Data Brief. 2021 Dec 26;40:107767. doi: 10.1016/j.dib.2021.107767 (PMC8718742; doi:10.1016/j.dib.2021.107767)
Supplement: Supplementary file 1 [file mmc1.zip › RAW DATA AMPLICON MARIN RAS CSV.csv]

Wall_C2W3;0.000000;0.000000;0.000099;0.000000;0.000000;0.001094;0.000000;0.000000;0.001791;0.000000;0.042483;0.010148;0.104268;0.000000;0.000099;0.000000;0.005572;0.026167;0.000000;0.000000;0.000000;0.020595;0.000000;0.000000;0.004477;0.000000;0.003482;0.000000;0.000000;0.003781;0.000000;0.000597;0.000000;0.020396;0.000000;0.000298;0.000000;0.001094;0.000099;0.000000;0.000000;0.000000;0.000000;0.…
Water_K3_C2W3;0.000025;0.000000;0.000000;0.000000;0.000000;0.000025;0.000000;0.000000;0.000051;0.000000;0.011348;0.003529;0.009850;0.000000;0.000000;0.000000;0.001472;0.013455;0.000000;0.000000;0.000000;0.005230;0.000000;0.000000;0.000355;0.000000;0.000102;0.000000;0.000000;0.000152;0.000000;0.000102;0.000000;0.001345;0.000025;0.000000;0.000000;0.000000;0.000000;0.000000;0.000000;0.000025;0.00000…
Wound_C2W3;0.000485;0.000000;0.000000;0.000000;0.000000;0.000000;0.000037;0.000000;0.000000;0.000000;0.011267;0.000597;0.000821;0.000000;0.000000;0.000000;0.000783;0.001007;0.000000;0.000000;0.000000;0.000373;0.000000;0.000000;0.000112;0.000000;0.000000;0.000000;0.000000;0.000000;0.000000;0.000000;0.000000;0.000224;0.000000;0.000000;0.000000;0.000000;0.000000;0.000000;0.000000;0.000000;0.000000;0…
Biofilter_C2W3_A;0.000319;0.000000;0.000000;0.000000;0.000000;0.000000;0.000000;0.000000;0.001597;0.000000;0.215974;0.005751;0.047604;0.000000;0.000000;0.000319;0.029393;0.028435;0.000000;0.000000;0.000000;0.032588;0.000000;0.000000;0.000000;0.000000;0.000639;0.000000;0.000000;0.001597;0.000000;0.000319;0.000000;0.030671;0.000000;0.000000;0.000000;0.000000;0.000000;0.000000;0.000000;0.000319;0.00…
Biofilter_C2W3_B;0.000000;0.000000;0.000000;0.000000;0.000000;0.000195;0.000000;0.000000;0.000390;0.000000;0.239703;0.005466;0.047628;0.000000;0.000195;0.000000;0.023033;0.029085;0.000000;0.000000;0.000000;0.027523;0.000000;0.000000;0.000195;0.000000;0.000000;0.000000;0.000000;0.000195;0.000000;0.000195;0.000000;0.033379;0.000000;0.000000;0.000000;0.000000;0.000000;0.000000;0.000000;0.000000;0.00…
Biofilter_C2W3_C;0.000000;0.000000;0.000000;0.000000;0.000000;0.000000;0.000000;0.000000;0.000000;0.000000;0.129663;0.003789;0.018354;0.000000;0.000947;0.000118;0.000474;0.026880;0.000000;0.000000;0.000000;0.018709;0.000000;0.000000;0.000000;0.000000;0.000474;0.000000;0.000237;0.002250;0.000000;0.000118;0.000000;0.163529;0.000000;0.000000;0.000000;0.006868;0.000000;0.000000;0.000000;0.000118;0.00…
Wall_C2W8_A;0.000000;0.000000;0.000000;0.000000;0.000000;0.000140;0.000000;0.000000;0.000000;0.000000;0.140479;0.004477;0.020288;0.000000;0.000840;0.000000;0.000000;0.025325;0.000000;0.000000;0.000000;0.010494;0.000000;0.000000;0.000000;0.000000;0.000140;0.000000;0.000140;0.001679;0.000000;0.000000;0.000000;0.204282;0.000000;0.000000;0.000000;0.006296;0.000000;0.000000;0.000000;0.000140;0.000000;…
Wall_C2W8_B;0.000000;0.000124;0.000000;0.000000;0.000000;0.000124;0.000124;0.000000;0.000000;0.000000;0.131056;0.004348;0.014161;0.000000;0.000373;0.000000;0.000124;0.038012;0.000000;0.000000;0.000000;0.020000;0.000000;0.000000;0.000000;0.000000;0.000248;0.000000;0.000373;0.001615;0.000000;0.000000;0.000000;0.238758;0.000000;0.000000;0.000000;0.017640;0.000000;0.000000;0.000000;0.000000;0.000000;…
Water_K3_C2W8_B;0.000107;0.000021;0.000021;0.000021;0.000000;0.005587;0.000000;0.000000;0.000043;0.000000;0.000533;0.024223;0.001023;0.000000;0.001109;0.000000;0.000128;0.001215;0.000000;0.000000;0.000000;0.003070;0.000000;0.000000;0.000000;0.000000;0.000341;0.000000;0.000192;0.000064;0.000000;0.002964;0.000000;0.002452;0.000000;0.000043;0.000000;0.001023;0.000000;0.000000;0.000000;0.000000;0.000…
Water_K3_C2W8_A;0.000000;0.000024;0.000000;0.000000;0.000000;0.002327;0.000024;0.000000;0.000000;0.000000;0.000216;0.007006;0.000120;0.000000;0.000240;0.000000;0.000024;0.000288;0.000000;0.000000;0.000000;0.000264;0.000000;0.000000;0.000000;0.000000;0.000072;0.000000;0.000024;0.000072;0.000000;0.000672;0.000000;0.000312;0.000000;0.000000;0.000000;0.000216;0.000000;0.000000;0.000000;0.000000;0.000…
Biofilter_C2W8_F;0.000000;0.000000;0.000000;0.000000;0.000000;0.000582;0.000000;0.000000;0.000291;0.000000;0.218290;0.016892;0.014417;0.000000;0.000437;0.000146;0.006116;0.010922;0.000000;0.000000;0.000000;0.034804;0.000000;0.000000;0.000582;0.000000;0.000582;0.000000;0.000728;0.002912;0.000000;0.003204;0.000000;0.057230;0.000000;0.000000;0.000000;0.028251;0.000000;0.000000;0.000000;0.000291;0.00…
Biofilter_C2W8_A;0.000000;0.000198;0.000000;0.000000;0.000000;0.000595;0.000000;0.000000;0.000000;0.000000;0.235830;0.009512;0.010900;0.000000;0.000595;0.000198;0.004558;0.005549;0.000000;0.000000;0.000000;0.021205;0.000000;0.000000;0.002180;0.000000;0.000198;0.000000;0.000991;0.001189;0.000000;0.002378;0.000000;0.050139;0.000000;0.000000;0.000198;0.017836;0.000000;0.000000;0.000000;0.000198;0.00…
Biofilter_C2W8_B;0.000000;0.000000;0.000000;0.000000;0.000000;0.000691;0.000000;0.000000;0.000691;0.000000;0.172366;0.023143;0.016408;0.000000;0.000691;0.000518;0.003627;0.010881;0.000000;0.000000;0.000000;0.023316;0.000000;0.000000;0.003627;0.000000;0.000518;0.000000;0.001209;0.001554;0.000000;0.001900;0.000000;0.040587;0.000000;0.000173;0.000000;0.030225;0.000000;0.000000;0.000173;0.001554;0.00…
Biofilter_C2W8_C;0.000147;0.000000;0.000000;0.000000;0.000000;0.000590;0.000000;0.000000;0.000147;0.000000;0.211201;0.018423;0.019455;0.000000;0.000590;0.000295;0.009875;0.007369;0.000000;0.000000;0.000000;0.031245;0.000000;0.000000;0.001179;0.000000;0.000737;0.000000;0.000442;0.002506;0.000000;0.001474;0.000000;0.049963;0.000000;0.000000;0.000000;0.018423;0.000000;0.000000;0.000147;0.000737;0.00…
Biofilter_C2W8_D;0.000000;0.000000;0.000000;0.000000;0.000000;0.000255;0.000000;0.000000;0.000255;0.000000;0.224230;0.021379;0.011199;0.000000;0.000000;0.000255;0.007890;0.008145;0.000000;0.000000;0.000000;0.020616;0.000000;0.000000;0.002545;0.000000;0.000764;0.000000;0.000764;0.002545;0.000000;0.002291;0.000000;0.052685;0.000000;0.000000;0.000000;0.026724;0.000000;0.000000;0.000000;0.000255;0.00…
Biofilter_C2W8_E;0.135971;0.021373;0.001364;0.000000;0.003411;0.002729;0.004320;0.002956;0.004548;0.002729;0.202137;0.011141;0.012278;0.000910;0.000227;0.001364;0.005912;0.011596;0.000000;0.000682;0.000455;0.025693;0.000227;0.000227;0.002729;0.000227;0.000000;0.000227;0.000227;0.000910;0.000455;0.002046;0.000000;0.037744;0.000910;0.000000;0.000227;0.019327;0.000000;0.000455;0.000000;0.000455;0.00…
Wound_C2W8_A;0.005797;0.008696;0.002899;0.000000;0.000000;0.000000;0.000000;0.000000;0.000000;0.000000;0.002899;0.008696;0.000000;0.000000;0.000000;0.000000;0.000000;0.000000;0.000000;0.000000;0.000000;0.000000;0.000000;0.000000;0.002899;0.000000;0.000000;0.000000;0.000000;0.000000;0.000000;0.000000;0.000000;0.005797;0.000000;0.000000;0.000000;0.000000;0.000000;0.000000;0.000000;0.000000;0.000000…
Wound_C2W8_B;0.000000;0.000000;0.000000;0.000000;0.000000;0.000000;0.000000;0.000000;0.000000;0.000000;0.010376;0.001297;0.001297;0.000000;0.000000;0.000000;0.000000;0.002594;0.000000;0.000000;0.000000;0.000000;0.000000;0.000000;0.000000;0.000000;0.000000;0.000000;0.000000;0.000000;0.000000;0.000000;0.000000;0.005188;0.000000;0.000000;0.000000;0.002594;0.000000;0.000000;0.000000;0.000000;0.000000…
Wound_C2W8_C;0.000000;0.002801;0.000000;0.000000;0.000000;0.000000;0.000000;0.000000;0.000000;0.000000;0.072829;0.002801;0.000000;0.000000;0.000000;0.000000;0.000000;0.000000;0.000000;0.000000;0.000000;0.002801;0.000000;0.000000;0.000000;0.000000;0.000000;0.000000;0.000000;0.002801;0.000000;0.000000;0.000000;0.008403;0.000000;0.000000;0.000000;0.002801;0.000000;0.000000;0.000000;0.000000;0.000000…
Wall_C2W13_A;0.000000;0.000000;0.000000;0.000000;0.000000;0.000000;0.000000;0.000000;0.000000;0.000000;0.055053;0.003119;0.004055;0.000000;0.000000;0.000000;0.000000;0.015128;0.000000;0.000000;0.000000;0.002339;0.000000;0.000000;0.000000;0.000000;0.000156;0.000000;0.000156;0.002339;0.000000;0.000156;0.000000;0.174828;0.000000;0.000000;0.000000;0.000780;0.000000;0.000000;0.000000;0.000000;0.000000…
Wall_C2W13_B;0.000131;0.000131;0.000000;0.000000;0.000000;0.000525;0.000000;0.000000;0.000000;0.000000;0.053895;0.007474;0.004327;0.000000;0.000000;0.000131;0.000131;0.033438;0.000000;0.000000;0.000000;0.005901;0.000000;0.000000;0.000000;0.000000;0.000525;0.000000;0.000525;0.004065;0.000000;0.000393;0.000131;0.163388;0.000000;0.000000;0.000000;0.000131;0.000000;0.000000;0.000000;0.000000;0.000000…
Wall_C2W13_C;0.000469;0.000000;0.000000;0.000000;0.000000;0.000000;0.000000;0.000000;0.000000;0.000000;0.047195;0.002969;0.005626;0.000000;0.000000;0.000156;0.000000;0.024848;0.000000;0.000000;0.000000;0.006095;0.000000;0.000000;0.000000;0.000000;0.000313;0.000000;0.000938;0.003438;0.000000;0.000156;0.000000;0.203782;0.000000;0.000000;0.000000;0.000625;0.000000;0.000000;0.000000;0.000000;0.000000…
Biofilter_C2W13_A;0.000000;0.000000;0.000000;0.000000;0.000000;0.000000;0.000000;0.000000;0.000000;0.000000;0.075114;0.007967;0.003414;0.000000;0.000000;0.000379;0.001517;0.011381;0.000000;0.000000;0.000000;0.015933;0.000000;0.000000;0.003794;0.000000;0.000000;0.000000;0.000379;0.006070;0.000000;0.000000;0.000000;0.120258;0.000000;0.000000;0.000000;0.002656;0.000000;0.000000;0.000000;0.000759;0.0…
Biofilter_C2W13_B;0.000000;0.000000;0.000000;0.000000;0.000000;0.000000;0.000000;0.000000;0.000188;0.000000;0.077183;0.021596;0.008075;0.000000;0.000751;0.000751;0.003192;0.024225;0.000000;0.000188;0.000000;0.024038;0.000000;0.000000;0.003756;0.000000;0.000376;0.000000;0.001690;0.010704;0.000000;0.002254;0.000000;0.103286;0.000000;0.000563;0.000000;0.002817;0.000000;0.000000;0.000939;0.002254;0.0…
Biofilter_C2W13_C;0.000000;0.000000;0.000000;0.000000;0.000000;0.000000;0.000000;0.000000;0.000697;0.000000;0.050418;0.010920;0.004879;0.000000;0.000232;0.000000;0.002323;0.019284;0.000000;0.000000;0.000000;0.018587;0.000000;0.000000;0.001394;0.000000;0.000232;0.000000;0.001394;0.004647;0.000000;0.000000;0.000000;0.180065;0.000000;0.000232;0.000000;0.001626;0.000000;0.000000;0.000465;0.001162;0.0…
Wound_Fish1_C2W13_SÂrkant;0.000041;0.000000;0.000000;0.000000;0.000000;0.000000;0.000000;0.000000;0.000000;0.000000;0.000000;0.000243;0.000000;0.000000;0.000000;0.000000;0.000000;0.000081;0.000000;0.000000;0.000000;0.000000;0.000000;0.000000;0.000041;0.000000;0.000000;0.000000;0.000000;0.000041;0.000000;0.000000;0.000000;0.000243;0.000000;0.000000;0.000000;0.000000;0.000000;0.000000;0.000000;0.00…
Wound_Fish_1_C2W13_nabohud;0.000216;0.000000;0.000000;0.000000;0.000000;0.000000;0.000000;0.000000;0.000000;0.000000;0.002373;0.009922;0.000000;0.000000;0.000216;0.000431;0.002588;0.006903;0.000000;0.000000;0.000000;0.000431;0.000000;0.000000;0.000000;0.000000;0.000000;0.000000;0.000000;0.000647;0.000000;0.000647;0.000000;0.033865;0.000000;0.000000;0.005393;0.000216;0.000000;0.000000;0.000000;0.0…
Fish2_C2W13_FF;0.000182;0.000000;0.000000;0.000000;0.000182;0.000000;0.000000;0.000000;0.000000;0.000000;0.004189;0.026589;0.001093;0.000000;0.000182;0.000364;0.002550;0.040976;0.000000;0.000000;0.000000;0.004371;0.000000;0.000000;0.000000;0.000000;0.000364;0.000000;0.000546;0.001275;0.000000;0.002368;0.000000;0.041705;0.000000;0.000000;0.000000;0.000182;0.000000;0.000000;0.000000;0.000000;0.0000…
Water_K3__C2W13_A;0.000219;0.000110;0.000027;0.000027;0.000000;0.001150;0.000027;0.000000;0.000000;0.000000;0.001068;0.015029;0.004517;0.000000;0.001533;0.000192;0.000438;0.009937;0.000219;0.000000;0.000000;0.007008;0.000000;0.000000;0.000192;0.000000;0.001040;0.000000;0.001998;0.003504;0.000000;0.001807;0.000000;0.014098;0.000000;0.000493;0.000082;0.000082;0.000000;0.000000;0.000082;0.000027;0.0…
Water_K3_C2W13_B;0.000000;0.000000;0.000000;0.000000;0.000000;0.000498;0.000000;0.000000;0.000055;0.000000;0.000277;0.003985;0.000664;0.000000;0.000166;0.000111;0.000166;0.002380;0.000000;0.000000;0.000000;0.000775;0.000000;0.000000;0.000111;0.000000;0.000277;0.000000;0.000221;0.000498;0.000000;0.001661;0.000000;0.004428;0.000000;0.000000;0.000000;0.000055;0.000000;0.000000;0.000055;0.000055;0.00…
Anrikningskar;0.083266;0.011006;0.006585;0.007127;0.001714;0.000541;0.017050;0.002526;0.003608;0.002436;0.001714;0.007488;0.000722;0.002616;0.000180;0.000180;0.000361;0.000271;0.000180;0.000992;0.000090;0.000722;0.000451;0.000361;0.001083;0.000992;0.000541;0.000090;0.000361;0.000180;0.000451;0.000180;0.000000;0.027605;0.000180;0.000451;0.118899;0.000541;0.000000;0.000180;0.000180;0.000000;0.00036…
Inokuluim_A;0.561505;0.110625;0.025993;0.020198;0.044403;0.006887;0.020297;0.029006;0.019602;0.016390;0.017847;0.002881;0.011125;0.011688;0.002914;0.008410;0.009536;0.001722;0.001324;0.006093;0.003112;0.005331;0.003874;0.003940;0.004205;0.003046;0.004503;0.002980;0.002252;0.001987;0.001689;0.002881;0.001656;0.001126;0.001722;0.002020;0.001689;0.000861;0.001523;0.000728;0.001093;0.000927;0.001159;…
Inokuluim_B;0.594518;0.030098;0.079545;0.087838;0.006987;0.062270;0.013514;0.006143;0.001459;0.007832;0.001996;0.030021;0.001689;0.002534;0.015049;0.003839;0.000691;0.009444;0.009444;0.000768;0.000307;0.001152;0.000998;0.005221;0.001305;0.001075;0.000307;0.000537;0.001229;0.000307;0.000307;0.000614;0.000154;0.000998;0.000307;0.000230;0.000384;0.001075;0.000077;0.000384;0.000614;0.000921;0.000230;…
Inokuluim_C;0.698793;0.111164;0.004039;0.001097;0.032235;0.016628;0.022612;0.018523;0.013861;0.009224;0.008377;0.000474;0.003989;0.004787;0.001496;0.005659;0.003465;0.000848;0.000199;0.002319;0.002992;0.002343;0.002892;0.000524;0.001845;0.001820;0.001247;0.001870;0.001720;0.001770;0.001720;0.000823;0.001296;0.000748;0.001097;0.000873;0.000773;0.000848;0.000773;0.001147;0.000548;0.000524;0.000873;…
Inokuluim_D;0.771984;0.070605;0.004599;0.001839;0.025256;0.018253;0.014857;0.011885;0.010683;0.005872;0.008702;0.000707;0.005377;0.003042;0.001981;0.003325;0.003113;0.000637;0.000637;0.001627;0.004103;0.001556;0.002405;0.000424;0.001839;0.001839;0.001415;0.001698;0.001556;0.001486;0.001769;0.000707;0.001061;0.000990;0.000637;0.000495;0.000637;0.000566;0.000637;0.000707;0.000566;0.000424;0.000495;…
Wall_Wash_C2-C3_Black_border_A;0.000235;0.000000;0.000000;0.000000;0.000000;0.000000;0.000000;0.000000;0.003530;0.000000;0.009414;0.012709;0.008237;0.000000;0.000000;0.000235;0.027771;0.010120;0.000000;0.000000;0.000000;0.001412;0.000000;0.000000;0.009179;0.000000;0.000471;0.000000;0.002118;0.001883;0.000000;0.000471;0.000000;0.134385;0.000000;0.000235;0.000000;0.000235;0.000000;0.000000;0.000706…
Wall_Wash_C2-C3_Black_border__B;0.000000;0.000000;0.000000;0.000000;0.000000;0.000259;0.000000;0.000000;0.006227;0.000000;0.013752;0.006746;0.005968;0.000000;0.000778;0.000778;0.038921;0.005708;0.000000;0.000259;0.000000;0.003892;0.000000;0.000000;0.015049;0.000000;0.000519;0.000000;0.001297;0.002335;0.000000;0.000000;0.000000;0.108199;0.000000;0.001557;0.000000;0.000000;0.000000;0.000000;0.00051…
Wall_Wash_C2-C3_20_cm;0.339701;0.045566;0.012466;0.001478;0.006958;0.000000;0.004379;0.006905;0.006582;0.000000;0.020499;0.013702;0.009242;0.000000;0.000000;0.003923;0.013380;0.015556;0.000000;0.000000;0.002821;0.001397;0.000000;0.000000;0.002203;0.000000;0.000000;0.004890;0.000000;0.015744;0.000000;0.000000;0.000000;0.041509;0.006878;0.002230;0.005320;0.000000;0.000000;0.003439;0.000000;0.000000…
Biofilter_Wash_A_C2-C3;0.000000;0.000000;0.000000;0.000000;0.000000;0.000000;0.000000;0.000000;0.000263;0.000000;0.036755;0.007088;0.006038;0.000000;0.000000;0.000788;0.004463;0.007088;0.000000;0.000000;0.000000;0.003676;0.000000;0.000000;0.006826;0.000000;0.000525;0.000000;0.001575;0.004463;0.000000;0.000525;0.000000;0.237595;0.000000;0.000788;0.000000;0.001050;0.000000;0.000000;0.000263;0.00000…
Biofilter_Wash_B_C2-C3;0.001055;0.000211;0.000000;0.000000;0.000000;0.000000;0.000000;0.000000;0.002955;0.000000;0.002533;0.005699;0.004432;0.000000;0.000211;0.003588;0.027649;0.004643;0.000000;0.000000;0.000000;0.002955;0.000211;0.000000;0.004010;0.000000;0.000211;0.000000;0.001688;0.002111;0.000000;0.000000;0.000000;0.071760;0.000000;0.000633;0.000000;0.000422;0.000000;0.000000;0.000633;0.00042…
Biofilter_Wash_C_C2-C3;0.001322;0.000485;0.000000;0.000044;0.000220;0.000176;0.000000;0.000000;0.003084;0.000000;0.005023;0.007887;0.006697;0.000000;0.000088;0.002071;0.032383;0.004979;0.000044;0.000000;0.000000;0.002203;0.000000;0.000000;0.006433;0.000000;0.000044;0.000000;0.002335;0.002247;0.000000;0.000044;0.000000;0.082786;0.000000;0.002071;0.000000;0.000176;0.000044;0.000000;0.000308;0.00074…
Water_Wash_C2-C3;0.000000;0.000123;0.000000;0.000000;0.000000;0.007071;0.000061;0.000000;0.001291;0.000000;0.002213;0.109936;0.007686;0.000000;0.006394;0.000553;0.024287;0.007071;0.000123;0.000000;0.000000;0.005226;0.000000;0.000000;0.001599;0.000000;0.004365;0.000000;0.001168;0.003013;0.000000;0.002029;0.000000;0.024902;0.000000;0.005718;0.000000;0.000123;0.000000;0.000000;0.000430;0.001353;0.00…
Wall_C3W4;0.000267;0.000133;0.000000;0.000000;0.000000;0.000133;0.000000;0.000000;0.000000;0.000000;0.201841;0.016275;0.032551;0.000000;0.000000;0.000534;0.000267;0.004936;0.000000;0.000000;0.000000;0.021745;0.000000;0.000000;0.000000;0.000000;0.000000;0.000000;0.000534;0.055896;0.000000;0.000000;0.000000;0.261873;0.000000;0.000000;0.000000;0.027481;0.000000;0.000000;0.000133;0.001334;0.000000;0.…
Biofilter_C3W4_A_New;0.000084;0.000000;0.000000;0.000000;0.000000;0.001603;0.000000;0.000000;0.000253;0.000000;0.022269;0.018726;0.011725;0.000000;0.000000;0.002278;0.008267;0.017967;0.000000;0.000000;0.000000;0.004471;0.000000;0.000169;0.002952;0.000000;0.000000;0.000000;0.000844;0.073134;0.000000;0.000084;0.000000;0.145255;0.000000;0.000084;0.000000;0.012569;0.000000;0.000000;0.002024;0.001434;…
Biofilter_C3W4_B_New;0.000351;0.000234;0.000409;0.000058;0.000058;0.001345;0.000000;0.000000;0.000409;0.000000;0.022690;0.023626;0.014444;0.000000;0.000000;0.002339;0.012632;0.020994;0.000000;0.000000;0.000000;0.003743;0.000000;0.000000;0.003392;0.000000;0.000468;0.000000;0.000526;0.061345;0.000000;0.000117;0.000000;0.118889;0.000058;0.000058;0.000000;0.005731;0.000000;0.000000;0.004327;0.002281;…
Biofilter_C3W4_C_New;0.000070;0.000000;0.000000;0.000000;0.000000;0.004619;0.000000;0.000000;0.000385;0.000000;0.029883;0.030128;0.021975;0.000000;0.000035;0.003429;0.008573;0.025369;0.000035;0.000000;0.000000;0.006718;0.000000;0.000000;0.004269;0.000000;0.000840;0.000000;0.001435;0.059311;0.000000;0.000280;0.000000;0.106306;0.000000;0.000525;0.000000;0.006963;0.000000;0.000000;0.004969;0.002764;…
Biofilter_C3W4_D_Old;0.000101;0.000000;0.000000;0.000000;0.000000;0.001612;0.000000;0.000000;0.000000;0.000000;0.026194;0.020250;0.017429;0.000000;0.000000;0.002116;0.003929;0.016825;0.000000;0.000000;0.000000;0.004030;0.000000;0.000000;0.002216;0.000000;0.000201;0.000000;0.000403;0.067600;0.000000;0.000000;0.000000;0.137921;0.000000;0.000201;0.000000;0.008362;0.000000;0.000000;0.001914;0.001310;…
Water_K3_C3W4;0.000000;0.000000;0.000000;0.000000;0.000000;0.001209;0.000000;0.000000;0.000000;0.000000;0.000000;0.000403;0.000346;0.000000;0.000000;0.000029;0.000173;0.000173;0.000000;0.000000;0.000000;0.000115;0.000000;0.000000;0.000000;0.000000;0.000029;0.000000;0.000000;0.001123;0.000000;0.000000;0.000000;0.000950;0.000000;0.000000;0.000000;0.000029;0.000000;0.000000;0.000029;0.000029;0.00000…
Wound_C3W4;0.000046;0.000000;0.000000;0.000000;0.000000;0.000000;0.000000;0.000000;0.000000;0.000000;0.000000;0.000092;0.000000;0.000000;0.000000;0.000000;0.000000;0.000000;0.000000;0.000000;0.000000;0.000046;0.000000;0.000000;0.000000;0.000000;0.000000;0.000000;0.000000;0.000000;0.000000;0.000000;0.000000;0.000230;0.000000;0.000000;0.000000;0.000000;0.000000;0.000000;0.000000;0.000000;0.000000;0…
Skin_ff_C3W4;0.000231;0.000046;0.000000;0.000000;0.000000;0.000277;0.000000;0.000000;0.000000;0.000000;0.000370;0.004621;0.000416;0.000000;0.000000;0.000139;0.001433;0.001248;0.000000;0.000000;0.000000;0.000324;0.000000;0.000000;0.000000;0.000000;0.000046;0.000000;0.000000;0.001202;0.000000;0.000046;0.000000;0.027544;0.000000;0.000000;0.001017;0.000231;0.000000;0.000000;0.000000;0.000000;0.000000…
Wall_C3W8__A;0.000000;0.000000;0.000000;0.000000;0.000000;0.000321;0.000000;0.000000;0.000000;0.000000;0.158221;0.012294;0.057622;0.000000;0.000107;0.002245;0.000535;0.003421;0.000000;0.000000;0.000000;0.011760;0.000000;0.000000;0.000000;0.000000;0.000321;0.000000;0.000214;0.101882;0.000000;0.000214;0.000000;0.147210;0.000000;0.000000;0.000000;0.005452;0.000000;0.000000;0.000535;0.004169;0.000000…
Wall_C3W8__B;0.000153;0.000000;0.000000;0.000000;0.000000;0.000000;0.000000;0.000000;0.000000;0.000000;0.102689;0.013142;0.073197;0.000000;0.000000;0.001681;0.001834;0.002903;0.000000;0.000000;0.000000;0.008710;0.000000;0.000000;0.000000;0.000000;0.000611;0.000000;0.000458;0.076406;0.000000;0.000000;0.000000;0.113539;0.000000;0.000000;0.000000;0.002139;0.000000;0.000000;0.000611;0.001070;0.000000…
Wall_C3W8__C;0.000000;0.000000;0.000000;0.000000;0.000000;0.000953;0.000000;0.000000;0.000000;0.000000;0.143352;0.030922;0.050411;0.000000;0.000087;0.006756;0.000866;0.007276;0.000000;0.000000;0.000000;0.014985;0.000000;0.000000;0.000000;0.000000;0.001126;0.000000;0.000173;0.074405;0.000000;0.000346;0.000000;0.132958;0.000000;0.000000;0.000000;0.006150;0.000000;0.000000;0.001039;0.002425;0.000000…
Biofilter_C3W8_A;0.000000;0.000000;0.000000;0.000000;0.000000;0.000139;0.000000;0.000000;0.000000;0.000000;0.001944;0.013401;0.031246;0.000000;0.000000;0.000625;0.010276;0.000625;0.000000;0.000000;0.000000;0.001389;0.000000;0.000000;0.000000;0.000000;0.000000;0.000000;0.000000;0.016109;0.000000;0.000000;0.000000;0.072004;0.000000;0.000000;0.000000;0.001250;0.000000;0.000000;0.000208;0.000069;0.00…
Biofilter_C3W8_B;0.000000;0.000000;0.000000;0.000000;0.000000;0.000662;0.000000;0.000000;0.000000;0.000000;0.004524;0.013684;0.055727;0.000000;0.000000;0.001766;0.003752;0.006842;0.000000;0.000000;0.000000;0.003973;0.000000;0.000000;0.000441;0.000000;0.000221;0.000000;0.000000;0.127455;0.000000;0.000000;0.000000;0.112999;0.000000;0.001214;0.000000;0.001104;0.000000;0.000000;0.002428;0.000221;0.00…
Biofilter_C3W8_C;0.000080;0.000000;0.000000;0.000000;0.000000;0.000000;0.000080;0.000000;0.000000;0.000000;0.002332;0.019220;0.009007;0.000000;0.000000;0.000080;0.008042;0.000724;0.000241;0.000000;0.000000;0.000563;0.000000;0.000000;0.000000;0.000000;0.000000;0.000000;0.000000;0.005710;0.000000;0.000000;0.000000;0.045919;0.000000;0.000000;0.000000;0.002815;0.000000;0.000000;0.000000;0.000000;0.00…
Water_K3__C3W8;0.000000;0.000000;0.000000;0.000000;0.000000;0.003181;0.000155;0.000000;0.000000;0.000000;0.001940;0.028011;0.020251;0.000000;0.000621;0.000543;0.003259;0.002716;0.000155;0.000000;0.000000;0.005509;0.000000;0.000000;0.000000;0.000000;0.000388;0.000000;0.000078;0.010009;0.000000;0.000000;0.000000;0.015751;0.000000;0.000000;0.000388;0.002328;0.000000;0.000000;0.000155;0.000155;0.0000…
NO-WOUND_C3W8;0.000060;0.000060;0.000000;0.000000;0.000060;0.000419;0.000000;0.000000;0.000120;0.000000;0.003767;0.017283;0.002990;0.000000;0.000000;0.000120;0.002811;0.022844;0.000777;0.000000;0.000000;0.000239;0.000000;0.000000;0.000000;0.000000;0.000000;0.000000;0.000000;0.001674;0.000000;0.000060;0.000000;0.072898;0.000000;0.000000;0.001495;0.009090;0.000000;0.000000;0.000000;0.000120;0.00000…
NO-WOUND_GILL_C3W8;0.000141;0.000141;0.000000;0.000000;0.000000;0.000704;0.000000;0.000000;0.000000;0.000000;0.010557;0.044764;0.026605;0.000000;0.000000;0.000704;0.005208;0.004786;0.000704;0.000000;0.000000;0.005771;0.000000;0.000000;0.000000;0.000000;0.000000;0.000000;0.000141;0.020130;0.000000;0.000141;0.000000;0.028294;0.000000;0.000282;0.000000;0.007320;0.000000;0.000000;0.000422;0.000704;0.…
Biofilter_Wash_A_C3-C4_;0.000000;0.000146;0.000000;0.000000;0.000000;0.000403;0.000000;0.000000;0.000073;0.000000;0.032788;0.046291;0.057452;0.000000;0.000110;0.006367;0.004355;0.014125;0.000000;0.000000;0.000000;0.025433;0.000000;0.000000;0.005745;0.000000;0.001647;0.000073;0.000000;0.180042;0.000000;0.000146;0.000000;0.048853;0.000000;0.000403;0.000037;0.017016;0.000037;0.000000;0.003842;0.0012…
Biofilter_Wash_B_C3-C4_;0.000083;0.000000;0.000000;0.000000;0.000000;0.000165;0.000000;0.000000;0.000083;0.000000;0.047997;0.044610;0.081371;0.000000;0.000000;0.004296;0.001570;0.009170;0.000165;0.000000;0.000000;0.010739;0.000000;0.000000;0.000661;0.000000;0.000909;0.000000;0.000000;0.208922;0.000000;0.000000;0.000000;0.042049;0.000000;0.000165;0.000000;0.017183;0.000000;0.000000;0.001487;0.0004…
Wall_C4W2_A;0.000118;0.000000;0.000000;0.000000;0.000000;0.000000;0.000000;0.000000;0.000000;0.000000;0.151397;0.012381;0.023582;0.000000;0.000000;0.011202;0.005542;0.008607;0.000000;0.000000;0.000000;0.006367;0.000000;0.000000;0.000118;0.000000;0.000000;0.000000;0.000118;0.292065;0.000000;0.000118;0.000000;0.030775;0.000000;0.000000;0.000000;0.024407;0.000000;0.000000;0.003419;0.000000;0.000000;…
Wall_C4W2_B;0.000310;0.000000;0.000000;0.000000;0.000000;0.000155;0.000000;0.000000;0.000000;0.000000;0.092814;0.014434;0.017849;0.000000;0.000000;0.017538;0.002483;0.009312;0.000155;0.000000;0.000000;0.005743;0.000000;0.000000;0.000155;0.000000;0.000000;0.000000;0.000155;0.356356;0.000000;0.000000;0.000000;0.035542;0.000000;0.000310;0.000000;0.022350;0.000000;0.000000;0.004967;0.000310;0.000000;…
Biofilter_C4W2_A;0.000000;0.000000;0.000000;0.000000;0.000000;0.000423;0.000000;0.000000;0.000106;0.000000;0.012042;0.104574;0.013521;0.000000;0.000000;0.006443;0.003697;0.019964;0.000106;0.000000;0.000000;0.007077;0.000000;0.000000;0.002535;0.000000;0.000106;0.000000;0.000000;0.051231;0.000000;0.000317;0.000000;0.082603;0.000000;0.000634;0.000000;0.006549;0.000000;0.000000;0.002852;0.000739;0.00…
Biofilter_C4W2_B;0.000000;0.000000;0.000000;0.000000;0.000000;0.000908;0.000000;0.000000;0.000000;0.000000;0.018365;0.078975;0.019482;0.000000;0.000140;0.010055;0.004818;0.033727;0.000140;0.000000;0.000000;0.005796;0.000000;0.000000;0.004539;0.000000;0.000349;0.000000;0.000000;0.062356;0.000000;0.000140;0.000000;0.061728;0.000000;0.000559;0.000000;0.010195;0.000000;0.000000;0.003771;0.001187;0.00…
Biofilter_C4W2_C;0.002347;0.000720;0.000533;0.000587;0.000720;0.000987;0.000347;0.000000;0.000080;0.000000;0.004160;0.027866;0.007093;0.000000;0.000267;0.002507;0.001387;0.007733;0.000053;0.000000;0.000000;0.001387;0.000000;0.000427;0.002080;0.000000;0.000107;0.000000;0.000000;0.017066;0.000000;0.000080;0.000000;0.034799;0.000000;0.000560;0.000027;0.002880;0.000133;0.000000;0.000933;0.000160;0.00…
Water_K3_C4W2;0.000000;0.000000;0.000000;0.000000;0.000000;0.000476;0.000000;0.000000;0.000000;0.000000;0.000106;0.016724;0.000847;0.000000;0.000000;0.000159;0.000794;0.001482;0.000000;0.000000;0.000000;0.000423;0.000000;0.000000;0.000000;0.000000;0.000370;0.000000;0.000000;0.001799;0.000000;0.000053;0.000000;0.002805;0.000000;0.000053;0.000000;0.000688;0.000000;0.000000;0.000000;0.000000;0.00000…
Wall_C4W10;0.000242;0.000000;0.000000;0.000000;0.000000;0.000000;0.000000;0.000000;0.000000;0.000000;0.002901;0.109500;0.009911;0.000000;0.000000;0.000967;0.000725;0.000483;0.000000;0.000000;0.000000;0.000725;0.000000;0.000000;0.000000;0.000000;0.000000;0.000000;0.000000;0.004109;0.000000;0.000000;0.000000;0.039642;0.000000;0.000000;0.000000;0.001934;0.000000;0.000000;0.000242;0.000242;0.000000;0…
Water_K3_C4W10;0.000000;0.000060;0.000000;0.000000;0.000000;0.000665;0.000000;0.000000;0.000000;0.000000;0.000060;0.075490;0.034116;0.000000;0.000665;0.001270;0.005383;0.000847;0.000726;0.000000;0.000000;0.000181;0.000000;0.000000;0.000000;0.000000;0.000000;0.000000;0.000000;0.001573;0.000000;0.000000;0.000000;0.028974;0.000000;0.000000;0.000121;0.000181;0.000000;0.000000;0.000121;0.000000;0.0000…
Skin_looser_2_C4W10;0.000162;0.000097;0.000000;0.000000;0.000000;0.000000;0.000000;0.000000;0.000000;0.000032;0.000324;0.026660;0.000874;0.000000;0.000000;0.000032;0.004044;0.007959;0.000065;0.000000;0.000000;0.000032;0.000000;0.000000;0.000032;0.000000;0.000000;0.000000;0.000000;0.000000;0.000000;0.000000;0.000000;0.164715;0.000000;0.000000;0.000226;0.000129;0.000000;0.000000;0.000000;0.000000;0…
Petichia_skin_C4W10;0.000000;0.000019;0.000000;0.000000;0.000000;0.000000;0.000000;0.000000;0.000922;0.000000;0.003537;0.022088;0.000734;0.000000;0.000000;0.000075;0.005306;0.001185;0.001543;0.000000;0.000000;0.000038;0.000000;0.000000;0.000000;0.000000;0.000000;0.000000;0.000000;0.000301;0.000000;0.000000;0.000000;0.019906;0.000000;0.000000;0.000169;0.007375;0.000000;0.000000;0.000000;0.000282;0…
Skin_ff_C4W10;0.001909;0.000204;0.000148;0.000037;0.000222;0.000130;0.000074;0.000019;0.000111;0.000000;0.000093;0.002947;0.000538;0.000019;0.000000;0.000074;0.002317;0.000463;0.000167;0.000037;0.000000;0.000000;0.000019;0.000000;0.000000;0.000000;0.000000;0.000056;0.000019;0.000130;0.000000;0.000000;0.000000;0.006228;0.000000;0.000000;0.000222;0.000593;0.000037;0.000000;0.000000;0.000037;0.00000…
Wall_C5W2_A;0.000120;0.000072;0.000000;0.000000;0.000000;0.000578;0.000000;0.000000;0.000000;0.000000;0.099774;0.031324;0.038186;0.000000;0.000072;0.004165;0.002071;0.009655;0.000048;0.000000;0.000000;0.024654;0.000000;0.000000;0.000000;0.000000;0.000313;0.000000;0.000289;0.069822;0.000000;0.000385;0.000000;0.127004;0.000000;0.000289;0.000000;0.011436;0.000000;0.000000;0.000915;0.002624;0.000000;…
WALL_C5W2_B;0.000322;0.000000;0.000000;0.000000;0.000000;0.000644;0.000000;0.000000;0.000000;0.000000;0.013681;0.014486;0.008531;0.000000;0.000000;0.001610;0.000322;0.017222;0.000000;0.000000;0.000000;0.022051;0.000000;0.000000;0.000000;0.000000;0.000000;0.000000;0.000000;0.084500;0.000000;0.000000;0.000000;0.107999;0.000000;0.000483;0.000000;0.003863;0.000000;0.000000;0.000966;0.000644;0.000000;…
Water_C5W2;0.000101;0.000000;0.000000;0.000000;0.000000;0.001214;0.000000;0.000000;0.000000;0.000000;0.000303;0.012339;0.005259;0.000000;0.000000;0.000405;0.000202;0.000405;0.000405;0.000000;0.000000;0.000202;0.000000;0.000000;0.000000;0.000000;0.000000;0.000000;0.000000;0.003034;0.000000;0.000000;0.000000;0.033175;0.000000;0.000000;0.000000;0.000101;0.000000;0.000000;0.000000;0.000101;0.000000;0…
Wall_K3_15cm_C5W10;0.000000;0.000000;0.000466;0.000000;0.000000;0.000233;0.000000;0.000000;0.000233;0.000000;0.003730;0.022844;0.018415;0.000000;0.000000;0.002098;0.000233;0.008858;0.000000;0.000000;0.000000;0.006760;0.000000;0.000000;0.000000;0.000000;0.001399;0.000000;0.000000;0.023310;0.000000;0.000000;0.000000;0.037995;0.000000;0.000000;0.000000;0.005828;0.000000;0.000000;0.000233;0.002797;0.…
Wall_K3_100cm_C5W10;0.000239;0.000000;0.000000;0.000000;0.000000;0.000000;0.000000;0.000000;0.000000;0.000000;0.012922;0.026083;0.022493;0.000000;0.000000;0.001196;0.000000;0.008615;0.000000;0.000000;0.000000;0.012922;0.000000;0.000000;0.000000;0.000000;0.000479;0.000000;0.000000;0.024408;0.000000;0.000000;0.000000;0.027758;0.000000;0.000000;0.000000;0.012443;0.000000;0.000000;0.001196;0.003350;0…
Wall_K3_200cm_C5W10;0.000000;0.000000;0.000000;0.000000;0.000000;0.000000;0.000000;0.000000;0.000000;0.000000;0.001935;0.026360;0.016687;0.000000;0.000000;0.001451;0.000000;0.005804;0.000000;0.000000;0.000000;0.018863;0.000000;0.000000;0.000000;0.000000;0.001209;0.000000;0.000000;0.029988;0.000000;0.000000;0.000000;0.027328;0.000000;0.000000;0.000000;0.006530;0.000000;0.000000;0.000242;0.003144;0…
Wall_K3_300cm_C5W10;0.000000;0.000000;0.000000;0.000000;0.000000;0.000244;0.000000;0.000000;0.000000;0.000000;0.002441;0.033439;0.012936;0.000000;0.000000;0.002197;0.000488;0.007811;0.000000;0.000000;0.000000;0.019282;0.000000;0.000000;0.000000;0.000000;0.000732;0.000000;0.000000;0.014645;0.000000;0.000000;0.000244;0.027581;0.000000;0.000000;0.000000;0.002929;0.000000;0.000000;0.000000;0.002441;0…
Wall_K3_350cm_C5W10;0.000454;0.000000;0.000000;0.000000;0.000000;0.000000;0.000000;0.000000;0.000000;0.000000;0.017476;0.014526;0.009532;0.000000;0.000000;0.000000;0.000000;0.003631;0.000000;0.000000;0.000000;0.008625;0.000000;0.000000;0.000000;0.000000;0.000227;0.000000;0.000000;0.007263;0.000000;0.000000;0.000000;0.026328;0.000000;0.000000;0.000000;0.007944;0.000000;0.000000;0.000227;0.001135;0…
Wall_K1_20cm_C5W10;0.000000;0.000000;0.000000;0.000000;0.000000;0.000000;0.000000;0.000000;0.000000;0.000000;0.000370;0.010729;0.008694;0.000000;0.000000;0.001110;0.000185;0.001110;0.000000;0.000000;0.000000;0.006104;0.000000;0.000000;0.000000;0.000000;0.000555;0.000000;0.000000;0.013134;0.000000;0.000000;0.000000;0.019978;0.000000;0.000000;0.000000;0.000925;0.000000;0.000000;0.000000;0.001480;0.…
Wall_K1_75cm_C5W10_"d¯dsone";0.008830;0.000946;0.000315;0.000000;0.000000;0.000000;0.000000;0.000631;0.000000;0.000000;0.034059;0.041627;0.013876;0.000000;0.000000;0.002838;0.000000;0.011984;0.000000;0.000000;0.000000;0.011668;0.000000;0.000000;0.000315;0.000000;0.001261;0.000000;0.000000;0.028382;0.000000;0.000000;0.000315;0.019237;0.000000;0.000000;0.000000;0.013876;0.000000;0.000000;0.003784;0…
Wall_K4_15cm_C5W10;0.000000;0.000000;0.000000;0.000000;0.000000;0.000000;0.000000;0.000000;0.000000;0.000000;0.001840;0.007590;0.018399;0.000000;0.000000;0.000230;0.000000;0.000920;0.000000;0.000000;0.000000;0.002990;0.000000;0.000000;0.000000;0.000000;0.000690;0.000000;0.000000;0.012420;0.000000;0.000000;0.000000;0.014719;0.000000;0.000000;0.000000;0.001610;0.000000;0.000000;0.000690;0.002070;0.…
Wall_K4_100cm_C5W10;0.000000;0.000000;0.000000;0.000000;0.000000;0.000350;0.000000;0.000000;0.000000;0.000000;0.002804;0.011740;0.021377;0.000000;0.000000;0.000876;0.000175;0.014894;0.000000;0.000000;0.000000;0.008586;0.000000;0.000000;0.000175;0.000175;0.000175;0.000000;0.000000;0.006834;0.000000;0.000000;0.000000;0.091642;0.000000;0.000000;0.000000;0.004205;0.000000;0.000000;0.000000;0.004030;0…
Wall_K2_15cm_C5W10_svart_gr¯nt;0.000000;0.000000;0.000000;0.000000;0.000000;0.000000;0.000000;0.000000;0.000000;0.000000;0.000728;0.004575;0.007799;0.000000;0.000000;0.000312;0.000000;0.002080;0.000000;0.000000;0.000000;0.002600;0.000000;0.000000;0.000000;0.000000;0.000416;0.000000;0.000000;0.014246;0.000000;0.000000;0.000000;0.017781;0.000000;0.000000;0.000000;0.003431;0.000000;0.000000;0.000208…
Wall_K4_75cm_C5W10_blindsone;0.000000;0.000288;0.000000;0.000000;0.000000;0.000288;0.000000;0.000000;0.000000;0.000000;0.038606;0.019879;0.034284;0.000000;0.000000;0.003457;0.000576;0.019879;0.000000;0.000000;0.000000;0.004033;0.000000;0.000000;0.000000;0.000000;0.001729;0.000000;0.000000;0.018727;0.000000;0.000000;0.000288;0.019303;0.000000;0.000000;0.000000;0.001441;0.000000;0.000000;0.002017;0…
Wall_outer_chamber_biofilter__C5W10;0.000288;0.000000;0.000000;0.000000;0.000000;0.003171;0.000000;0.000000;0.006918;0.000000;0.000288;0.013260;0.006918;0.000000;0.000000;0.001441;0.005189;0.002594;0.000000;0.000000;0.000000;0.000865;0.000000;0.000000;0.000000;0.000000;0.000000;0.000000;0.000000;0.004324;0.000000;0.000000;0.000288;0.016143;0.000000;0.000000;0.001441;0.000000;0.000000;0.000000;0.0…
Wall_Pumpesump_C5W10;0.000326;0.000326;0.000000;0.000000;0.000000;0.000326;0.000000;0.000000;0.000326;0.000000;0.000978;0.009455;0.026736;0.000000;0.000326;0.000978;0.013042;0.002934;0.000000;0.000000;0.000000;0.003913;0.000000;0.000000;0.000652;0.000000;0.000652;0.000000;0.000000;0.016629;0.000000;0.000000;0.000000;0.038148;0.000000;0.000978;0.000652;0.002282;0.000000;0.000000;0.003587;0.001956;…
Water_UV_inn_C5W10;0.000000;0.000000;0.000000;0.000000;0.000000;0.000212;0.002824;0.000847;0.000000;0.000000;0.000071;0.006001;0.000071;0.000000;0.000000;0.006566;0.000424;0.000141;0.000000;0.000000;0.000000;0.000353;0.000000;0.000000;0.000000;0.000000;0.000000;0.000000;0.000565;0.007060;0.000000;0.004307;0.000000;0.031135;0.000000;0.000000;0.000565;0.000000;0.010308;0.000000;0.000212;0.000000;0.…
Water_UV_out_C5W10;0.002253;0.000340;0.000935;0.001233;0.000000;0.001530;0.001955;0.000000;0.000000;0.000000;0.005015;0.009308;0.001020;0.000000;0.000255;0.011518;0.003655;0.001488;0.000213;0.000000;0.000000;0.000043;0.000000;0.000170;0.000000;0.000255;0.000000;0.000000;0.001020;0.013771;0.000000;0.002125;0.000255;0.027202;0.000000;0.000213;0.000893;0.000850;0.002933;0.000000;0.000383;0.000000;0.…
Bernausfilter_C5W10;0.000000;0.000000;0.000000;0.000000;0.000000;0.000278;0.002917;0.000556;0.000000;0.000000;0.000069;0.004028;0.000000;0.000000;0.000000;0.006806;0.000903;0.000069;0.000069;0.000000;0.000000;0.000208;0.000000;0.000000;0.000000;0.000000;0.000000;0.000000;0.000694;0.006042;0.000000;0.002500;0.000000;0.025002;0.000000;0.000000;0.000139;0.000069;0.006528;0.000000;0.000417;0.000000;0…
Biofilter_C5W10_A;0.000000;0.000170;0.000170;0.000000;0.000000;0.000000;0.000000;0.000000;0.000341;0.000000;0.001192;0.024868;0.034406;0.000000;0.000000;0.000681;0.000341;0.013967;0.000170;0.000000;0.000000;0.034577;0.000000;0.000000;0.000341;0.000000;0.000511;0.000000;0.000000;0.024527;0.000000;0.000000;0.000000;0.033384;0.000000;0.000170;0.000000;0.005280;0.000000;0.000000;0.000341;0.044626;0.0…
Biofilter_C5W10_B;0.000238;0.000357;0.000000;0.000000;0.000000;0.000238;0.000000;0.000000;0.000119;0.000000;0.000714;0.017362;0.031395;0.000000;0.000119;0.000476;0.000714;0.005589;0.000000;0.000000;0.000000;0.018789;0.000000;0.000000;0.000000;0.000000;0.000951;0.000000;0.000000;0.018314;0.000000;0.000000;0.000000;0.036865;0.000000;0.000119;0.000000;0.002259;0.000000;0.000000;0.000357;0.016173;0.0…
Water_K3_A_C5W10;0.000399;0.000061;0.000000;0.000000;0.000061;0.000461;0.000000;0.000061;0.000031;0.000031;0.000492;0.002182;0.001076;0.000031;0.000123;0.000061;0.000123;0.000246;0.000000;0.000000;0.000000;0.000246;0.000031;0.000000;0.000061;0.000000;0.000092;0.000000;0.000000;0.000338;0.000000;0.000031;0.000000;0.001997;0.000000;0.000061;0.000000;0.000061;0.000000;0.000000;0.000000;0.000061;0.00…
Water_K3_B_C5W10;0.001074;0.000029;0.000116;0.000000;0.000000;0.000348;0.000029;0.000000;0.000000;0.000000;0.000087;0.002816;0.000784;0.000000;0.000145;0.000029;0.000203;0.000174;0.000029;0.000000;0.000000;0.000174;0.000000;0.000000;0.000000;0.000000;0.000087;0.000000;0.000000;0.000377;0.000000;0.000000;0.000000;0.001800;0.000000;0.000000;0.000000;0.000029;0.000000;0.000000;0.000000;0.000087;0.00…
